# Supplementary material for: Risk of pancreatitis after pancreatic duct guidewire placement during endoscopic retrograde cholangiopancreatography
Source: PLoS One. 2018 Jan 10;13(1):e0190379. doi: 10.1371/journal.pone.0190379 (PMC5761862; doi:10.1371/journal.pone.0190379)
Supplement: S1 Data — shows all the data of 332 patients. (XLSX) [file pone.0190379.s001.xlsx]

## Sheet: Sheet1
年齢	性別0女1男	BMI	使用内視鏡	ERP	ERC	乳頭憩室（憩室内、傍乳頭）	WG挿管	precut	膵管ガイド	IDUS	EST	EPBD	EPLBD	採石	胆管擦過細胞診	細胞診	生検	膵管ステント留置	術後合併症の有無と種類	軽症膵炎	中等症	重症	高amy	穿孔	PEPALL	scopist	scope	膵管径
66	1	17.5056	TJF260V	1	1	0	1	0	0	0	0	0	0	0	0	0	0	0	軽症膵炎	1	0	0	0	0	1	0	1	1.08
71	0	14.0202	JF260V	0	1	0	1	0	0	1	0	0	0	0	1	1	0	0	軽症膵炎	1	0	0	0	0	1	0	0	1.59
62	0	22.067	TJF240	0	1	0	1	0	0	1	0	0	0	0	1	1	0	0	軽症膵炎	1	0	0	0	0	1	1	1	1.62
72	1	28.0843	TJF260V	0	1	0	1	0	0	1	1	0	0	1	0	0	0	0	軽症膵炎	1	0	0	0	0	1	0	1	2.2
89	0	21.1652	JF260V	0	1	0	1	0	0	0	0	0	0	0	0	0	0	0	軽症膵炎	1	0	0	0	0	1	0	0	2.36
47	1	20.0773	TJF260V	0	1	0	0	0	1	1	0	0	0	0	1	1	1	0	軽症膵炎	1	0	0	0	0	1	1	1	2.6
80	1	16.2071	TJF260V	0	1	0	1	0	0	1	0	0	0	0	1	1	1	0	軽症膵炎	1	0	0	0	0	1	0	1	2.62
89	1	23.4607	JF260V	0	1	0	1	0	1	1	0	0	0	0	1	1	0	0	軽症膵炎	1	0	0	0	0	1	0	0	1.16
50	1	26	TJF260V	0	1	1	1	0	0	0	1	0	0	1	0	0	0	0	軽症膵炎	1	0	0	0	0	1	0	1	1.21
72	0	26.5	TJF260V	0	1	0	0	0	1	1	0	0	0	0	1	1	1	0	軽症膵炎	1	0	0	0	0	1	0	1	1.58
73	0	22.5666	TJF260V	1	1	0	1	0	0	0	1	0	0	1	0	0	0	0	高AMY血症	0	0	0	1	0	0	0	1	0.77
29	1	19.1406	TJF260V	0	1	0	0	0	0	0	1	0	0	1	0	0	0	0	高AMY血症	0	0	0	1	0	0	0	1	0.93
81	1	20.2694	JF260V	0	1	0	1	0	0	0	0	0	0	0	0	0	0	0	高AMY血症	0	0	0	1	0	0	0	0	1.02
71	1	17.2	TJF260V	0	1	0	1	0	1	0	0	0	0	0	0	0	0	0	高AMY血症	0	0	0	1	0	0	0	1	1.04
69	0	14.8831	TJF260V	0	1	0	1	0	1	1	0	0	0	0	1	1	0	0	高AMY血症	0	0	0	1	0	0	1	1	1.15
52	0	23.3236	TJF260V	0	1	0	1	0	0	0	1	0	0	1	0	0	0	0	高AMY血症	0	0	0	1	0	0	0	1	1.2
58	1	26.148	TJF260V	0	1	0	0	0	1	0	0	0	0	0	0	0	0	0	高AMY血症	0	0	0	1	0	0	1	1	1.24
80	0	18.3383	TJF260V	0	1	0	1	0	0	0	1	1	0	1	0	0	0	0	高AMY血症	0	0	0	1	0	0	0	1	1.34
82	1	16.2177	TJF260V	0	1	0	0	0	1	0	1	0	0	0	0	0	0	0	高AMY血症	0	0	0	1	0	0	0	1	1.42
88	1	20.83	TJF260V	0	1	0	1	0	0	0	0	0	0	0	0	0	0	0	高AMY血症	0	0	0	1	0	0	1	1	1.97
78	0	26.3556	TJF240	0	1	1	1	1	1	0	1	0	0	1	0	0	0	0	高AMY血症	0	0	0	1	0	0	1	1	2.19
82	0	18.5776	JF240	0	1	0	1	0	0	0	1	0	0	1	0	0	0	0	高AMY血症	0	0	0	1	0	0	1	0	2.3
71	0	22.984	TJF260V	0	1	0	0	0	0	1	0	0	0	0	1	1	1	0	高AMY血症	0	0	0	1	0	0	0	1	2.3
73	0	18.4773	JF260V	1	1	0	1	0	0	1	0	0	0	0	1	1	0	0	高AMY血症	0	0	0	1	0	0	1	0	2.41
80	1	19.7612	JF260V	0	1	0	1	0	0	1	0	0	0	0	1	1	0	0	高AMY血症	0	0	0	1	0	0	0	0	2.84
74	0	27.8058	TJF260V	0	1	1	1	0	0	0	1	0	0	0	0	0	0	0	高AMY血症	0	0	0	1	0	0	1	1	1.04
59	1	25.2092	TJF260V	0	1	1	1	0	0	1	1	0	0	1	0	0	0	0	高AMY血症	0	0	0	1	0	0	0	1	1.07
79	1	22.9158	JF260V	0	1	0	1	0	1	0	0	0	0	0	0	0	0	0	高AMY血症	0	0	0	1	0	0	0	0	1.08
81	0	18.0444	TJF260V	0	1	0	1	0	0	0	1	0	0	0	0	0	0	0	高AMY血症	0	0	0	1	0	0	1	1	1.73
84	0	24.3533	JF260V	0	1	0	0	0	0	0	1	0	0	1	0	0	0	0	高AMY血症	0	0	0	1	0	0	0	0	1.77
18	0	19.9	JF260V	0	1	0	0	0	0	0	1	0	0	1	0	0	0	0	高AMY血症	0	0	0	1	0	0	1	0	2.14
77	1	20.5499	JF260V	0	1	0	1	0	0	1	0	0	0	0	1	1	0	0	高AMY血症	0	0	0	1	0	0	0	0	2.66
36	0	24.1889	TJF260V	0	1	0	1	0	0	0	0	0	0	0	1	1	0	0	重症膵炎	0	0	1	0	0	1	0	1	1.66
66	0	20.2703	JF240	0	1	0	1	0	0	1	1	0	0	1	0	0	0	0	穿孔	0	0	0	0	1	0	1	0	2.23
82	0	21.1397	TJF260V	0	1	1	1	0	0	0	1	0	1	1	0	0	0	0	胆管穿孔	0	0	0	0	1	0	1	1	2.33
71	0	20.2546	JF260V	1	1	0	1	0	0	0	0	0	0	0	0	0	0	0	中等症膵炎	0	0	0	0	0	1	0	0	1.47
59	1	17.8612	TJF240	0	1	0	1	0	0	0	0	0	0	0	1	1	0	0	中等症膵炎	0	0	0	0	0	1	0	1	1.48
42	0	20.6905	TJF260V	0	1	0	1	0	0	0	1	0	0	1	0	0	0	0	中等症膵炎	0	0	0	0	0	1	0	1	1.71
76	0	24.3044	TJF260V	1	1	0	1	0	0	0	0	0	0	0	1	1	0	0	中等症膵炎	0	0	0	0	0	1	0	1	1.73
60	1	22.5482	JF240	1	1	0	1	0	0	1	0	0	0	0	0	0	0	0	中等症膵炎	0	0	0	0	0	1	0	0	1.85
77	0	25.0667	TJF260V	0	1	0	1	0	0	0	1	0	0	1	0	0	0	0	中等症膵炎	0	0	0	0	0	1	1	1	1.93
72	1	22.3182	TJF260V	0	1	0	0	0	1	0	0	0	0	0	0	0	0	0	中等症膵炎	0	0	0	0	0	1	0	1	2.05
63	1	21.8366	JF260V	0	1	0	0	1	1	0	0	0	0	0	0	0	0	0	中等症膵炎	0	0	0	0	0	1	0	0	2.09
52	0	21.7859	TJF260V	0	1	0	1	0	0	1	0	1	0	1	0	0	0	0	中等症膵炎	0	0	0	0	0	1	0	1	2.49
77	0	17.1	TJF260V	0	1	1	1	0	0	0	0	1	1	1	0	0	0	0	中等症膵炎	0	0	0	0	0	1	1	1	1.44
81	0	20.8	JF260V	1	1	0	0	0	1	0	0	0	0	0	0	1	0	0	中等症膵炎	0	0	0	0	0	1	0	0	1.86
67	1	21.6794	TJF240	0	1	0	1	0	0	0	1	0	0	1	0	0	0	0	なし	0	0	0	0	0	0	0	1	0.27
40	0	22.5778	TJF260V	0	1	0	1	0	0	0	0	0	0	0	0	0	0	0	なし	0	0	0	0	0	0	0	1	0.53
86	0	19.5006	TJF240	0	1	1	0	0	1	0	1	0	0	1	0	0	0	0	なし	0	0	0	0	0	0	0	1	0.63
54	1	17.7	JF260V	0	1	1	0	0	0	0	0	0	0	0	0	0	0	0	なし	0	0	0	0	0	0	1	0	0.69
73	1	18.4186	TJF260V	0	1	1	1	0	0	0	0	0	0	0	0	0	0	0	なし	0	0	0	0	0	0	0	1	0.71
61	1	20.8264	JF260V	0	1	0	1	0	0	1	0	0	0	0	0	0	0	0	なし	0	0	0	0	0	0	0	0	0.71
56	0	21.7	JF260V	0	1	0	1	0	0	0	0	0	0	0	0	0	0	0	なし	0	0	0	0	0	0	1	0	0.73
52	1	17.3	TJF260V	0	1	0	0	0	1	0	1	0	0	1	0	0	0	0	なし	0	0	0	0	0	0	0	1	0.79
69	1	15.8	JF260V	0	1	0	0	0	0	0	0	0	0	0	0	0	0	0	なし	0	0	0	0	0	0	0	0	0.83
44	0	25.711	JF260V	0	1	0	0	0	0	1	0	0	0	0	0	0	0	0	なし	0	0	0	0	0	0	0	0	0.86
58	1	25.3177	TJF260V	0	1	0	1	0	0	0	1	0	0	1	0	0	0	0	なし	0	0	0	0	0	0	0	1	0.99
76	0	25.4767	TJF260V	0	1	0	0	0	1	1	1	0	0	1	0	0	0	0	なし	0	0	0	0	0	0	1	1	1.02
64	1	26.056	TJF260V	0	1	0	1	0	1	0	0	0	0	0	0	0	0	0	なし	0	0	0	0	0	0	1	1	1.05
60	0	17.6	JF260V	0	1	0	1	0	0	0	1	0	0	0	0	0	0	0	なし	0	0	0	0	0	0	1	0	1.07
64	1	20.474	TJF260V	0	1	0	1	0	0	0	0	0	0	0	0	0	0	0	なし	0	0	0	0	0	0	0	1	1.07
86	1	21.121	JF260V	0	1	1	1	0	0	0	0	0	0	0	0	0	0	0	なし	0	0	0	0	0	0	0	0	1.07
63	0	26.2	TJF260V	0	1	1	1	0	0	0	1	0	0	1	0	0	0	0	なし	0	0	0	0	0	0	1	1	1.09
55	0	16.3544	JF260V	0	1	0	1	0	0	0	0	0	0	0	0	0	0	0	なし	0	0	0	0	0	0	1	0	1.09
44	1	27.3625	JF260V	0	1	0	0	0	0	1	0	0	0	0	0	0	0	0	なし	0	0	0	0	0	0	0	0	1.1
63	1	16.225	TJF240	0	1	0	1	0	0	0	0	0	0	0	1	1	0	0	なし	0	0	0	0	0	0	0	1	1.11
87	1	25.9	TJF260V	0	1	0	1	0	0	0	1	0	0	1	0	0	0	0	なし	0	0	0	0	0	0	0	1	1.12
68	1	21.6	JF260V	0	1	0	1	0	0	0	0	0	0	0	0	0	0	0	なし	0	0	0	0	0	0	0	0	1.12
73	1	26.0454	JF260V	0	1	0	0	0	1	0	0	0	0	0	0	0	0	0	なし	0	0	0	0	0	0	0	0	1.17
70	1	28	TJF260V	0	1	1	0	0	0	0	0	0	0	0	0	0	0	0	なし	0	0	0	0	0	0	0	1	1.17
20	0	19.9541	JF260V	0	1	0	0	0	0	1	0	0	0	0	0	0	0	0	なし	0	0	0	0	0	0	0	0	1.18
77	1	23.3958	TJF240	0	1	0	1	0	0	1	0	0	0	0	1	1	1	0	なし	0	0	0	0	0	0	1	1	1.23
65	1	15.5	JF260V	0	1	0	0	0	1	0	0	0	0	0	0	0	0	0	なし	0	0	0	0	0	0	1	0	1.24
76	0	34.9	TJF260V	0	1	0	1	0	0	0	0	0	0	0	1	1	0	0	なし	0	0	0	0	0	0	0	1	1.24
74	1	23.0934	JF240	0	1	1	1	0	0	1	0	0	0	0	0	0	0	0	なし	0	0	0	0	0	0	1	0	1.25
73	0	20.2059	TJF260V	0	1	0	1	0	0	1	0	0	0	0	1	1	0	0	なし	0	0	0	0	0	0	0	1	1.25
76	1	23.0889	TJF260V	0	1	0	1	0	0	1	0	0	0	0	1	1	1	0	なし	0	0	0	0	0	0	0	1	1.26
77	1	22	JF260V	1	1	0	1	0	0	1	0	0	0	0	1	1	0	0	なし	0	0	0	0	0	0	0	0	1.27
74	0	29.6	JF260V	0	1	1	0	0	0	0	0	0	0	0	1	1	0	0	なし	0	0	0	0	0	0	1	0	1.28
70	1	23.5	TJF260V	0	1	0	0	0	0	0	1	0	0	1	0	0	0	0	なし	0	0	0	0	0	0	0	1	1.3
42	0	22.7862	JF240	1	1	0	1	0	0	0	0	0	0	0	0	0	0	0	なし	0	0	0	0	0	0	1	0	1.3
39	1	24	TJF260V	0	1	0	0	0	0	0	0	0	0	0	1	1	1	0	なし	0	0	0	0	0	0	1	1	1.31
54	0	19.2806	TJF240	0	1	0	1	0	1	0	1	0	0	1	0	0	0	0	なし	0	0	0	0	0	0	1	1	1.32
75	1	22.6	TJF260V	0	1	0	1	0	0	0	0	0	0	0	1	1	0	0	なし	0	0	0	0	0	0	1	1	1.33
77	1	23.3681	TJF240	0	1	0	0	0	0	0	1	0	0	1	0	0	0	0	なし	0	0	0	0	0	0	0	1	1.34
87	1	23.1345	TJF260V	0	1	0	0	0	0	0	1	0	0	1	0	0	0	0	なし	0	0	0	0	0	0	0	1	1.35
80	0	17.0392	TJF260V	0	1	0	1	0	0	1	0	0	0	0	1	1	1	0	なし	0	0	0	0	0	0	0	1	1.37
77	0	21.462	TJF260V	1	1	0	1	0	0	0	1	0	0	0	0	1	0	0	なし	0	0	0	0	0	0	0	1	1.39
54	1	25.5922	JF260V	0	1	0	1	0	1	0	0	0	0	0	0	0	0	0	なし	0	0	0	0	0	0	1	0	1.4
73	1	24.5	JF260V	0	1	0	0	0	0	1	0	0	0	0	1	1	0	0	なし	0	0	0	0	0	0	0	0	1.41
61	1	27.6584	JF260V	1	1	0	1	0	0	1	0	0	0	0	1	1	1	0	なし	0	0	0	0	0	0	0	0	1.41
65	0	18.1894	TJF260V	0	1	0	1	0	0	0	0	0	0	0	0	0	0	0	なし	0	0	0	0	0	0	0	1	1.43
92	0	23.5573	TJF260V	0	1	0	1	0	1	0	1	0	0	1	0	0	0	0	なし	0	0	0	0	0	0	0	1	1.46
54	0	20.7	TJF240	0	1	1	0	0	0	0	1	0	0	1	0	0	0	0	なし	0	0	0	0	0	0	0	1	1.46
77	1	22.9481	TJF260V	0	1	0	1	0	0	0	0	0	0	0	0	0	0	0	なし	0	0	0	0	0	0	1	1	1.46
81	1	18.3177	JF260V	0	1	0	1	0	0	0	0	0	0	0	0	0	0	0	なし	0	0	0	0	0	0	0	0	1.46
58	1	22.3569	JF240	0	1	0	1	0	0	1	1	0	0	1	0	0	0	0	なし	0	0	0	0	0	0	1	0	1.47
43	0	19.6852	TJF260V	0	1	0	1	0	0	0	1	0	0	1	0	0	0	0	なし	0	0	0	0	0	0	0	1	1.48
68	1	20.6905	TJF260V	0	1	0	0	0	0	0	1	0	0	1	0	0	0	0	なし	0	0	0	0	0	0	0	1	1.48
68	1	16.7578	TJF260V	0	1	0	1	0	0	0	1	0	0	1	0	0	0	0	なし	0	0	0	0	0	0	1	1	1.48
75	1	17.9	JF260V	0	1	1	1	0	0	0	0	0	0	0	0	0	0	0	なし	0	0	0	0	0	0	0	0	1.49
82	1	23.2	JF260V	1	1	0	1	0	0	0	0	0	0	0	0	0	0	0	なし	0	0	0	0	0	0	0	0	1.5
63	1	26.7	JF260V	0	1	0	1	0	0	1	0	0	0	0	1	1	1	0	なし	0	0	0	0	0	0	0	0	1.5
43	0	19.9792	TJF260V	0	1	0	1	0	0	0	0	0	0	0	0	0	0	0	なし	0	0	0	0	0	0	1	1	1.5
74	1	23.1405	TJF260V	0	1	0	1	0	0	0	0	0	0	0	0	0	0	0	なし	0	0	0	0	0	0	0	1	1.5
51	0	22.6	JF260V	0	1	0	0	1	0	0	0	0	0	0	0	0	0	0	なし	0	0	0	0	0	0	0	0	1.51
82	1	25.1486	TJF260V	0	1	0	1	0	0	1	0	0	0	0	1	1	0	0	なし	0	0	0	0	0	0	0	1	1.51
72	1	19.7	TJF260V	0	1	0	1	0	0	1	0	0	0	0	1	1	1	0	なし	0	0	0	0	0	0	1	1	1.52
66	1	19.6	TJF260V	0	1	0	1	0	0	0	0	0	0	0	0	0	0	0	なし	0	0	0	0	0	0	1	1	1.53
75	1	20.8	JF260V	0	1	1	0	0	1	0	0	0	0	0	0	0	0	0	なし	0	0	0	0	0	0	1	0	1.53
73	0	15.8	JF260V	0	1	0	1	0	0	0	0	0	0	0	0	1	0	0	なし	0	0	0	0	0	0	0	0	1.53
72	1	23.9486	JF240	0	1	0	1	0	0	0	0	0	0	0	0	0	0	0	なし	0	0	0	0	0	0	1	0	1.53
60	0	19.3951	TJF260V	0	1	0	1	0	0	0	0	0	0	0	0	0	0	0	なし	0	0	0	0	0	0	1	1	1.53
46	0	23.3489	TJF260V	0	1	0	1	0	0	0	0	0	0	0	1	1	0	0	なし	0	0	0	0	0	0	0	1	1.54
62	0	40.1	TJF260V	0	1	0	1	0	0	0	0	0	0	0	0	0	0	0	なし	0	0	0	0	0	0	0	1	1.55
78	0	20.6	JF260V	0	1	1	0	0	1	0	1	0	0	0	1	1	1	0	なし	0	0	0	0	0	0	0	0	1.55
79	0	20.2	JF260V	0	1	1	1	0	0	0	0	0	0	0	1	1	0	0	なし	0	0	0	0	0	0	0	0	1.55
79	0	17.5391	TJF260V	0	1	0	1	1	0	0	0	0	0	0	0	0	0	0	なし	0	0	0	0	0	0	0	1	1.55
71	0	22.9	TJF260V	0	1	0	0	0	1	0	1	0	0	1	0	0	0	0	なし	0	0	0	0	0	0	0	1	1.56
61	0	24	JF260V	0	1	1	1	0	0	1	0	0	0	0	1	1	0	0	なし	0	0	0	0	0	0	0	0	1.57
64	1	27.7177	TJF260V	0	1	0	1	0	0	0	1	0	0	0	0	0	0	0	なし	0	0	0	0	0	0	0	1	1.57
71	1	23.9	TJF260V	0	1	0	1	0	0	0	0	0	0	0	0	0	0	0	なし	0	0	0	0	0	0	1	1	1.58
66	0	17.7	TJF260V	0	1	0	1	0	0	1	0	0	0	0	1	1	0	0	なし	0	0	0	0	0	0	1	1	1.62
68	1	17.7832	TJF240	0	1	0	1	0	0	0	1	0	0	1	0	0	0	0	なし	0	0	0	0	0	0	1	1	1.65
68	1	25.2727	TJF240	0	1	0	1	0	0	1	0	0	0	0	1	1	0	0	なし	0	0	0	0	0	0	0	1	1.65
67	1	20.8203	JF260V	1	1	0	1	0	0	0	0	0	0	0	1	1	0	0	なし	0	0	0	0	0	0	0	0	1.65
84	1	20.3	JF260V	0	1	0	0	1	0	0	0	0	0	0	0	0	0	0	なし	0	0	0	0	0	0	0	0	1.67
68	1	22.7365	TJF240	0	1	1	0	0	1	0	1	0	0	1	0	0	0	0	なし	0	0	0	0	0	0	0	1	1.68
76	0	27.6737	TJF260V	0	1	1	1	0	0	0	1	0	0	1	0	0	0	0	なし	0	0	0	0	0	0	0	1	1.68
78	1	23.2526	JF260V	0	1	0	1	0	0	0	1	0	0	1	0	0	0	0	なし	0	0	0	0	0	0	0	0	1.69
51	0	21.8939	TJF260V	0	1	0	1	0	0	0	0	1	0	1	0	0	0	0	なし	0	0	0	0	0	0	0	1	1.7
57	0	24.3	TJF260V	0	1	1	1	0	0	0	1	0	0	1	0	0	0	0	なし	0	0	0	0	0	0	0	1	1.71
35	0	18.5529	TJF260V	0	1	0	1	0	0	0	1	0	0	1	0	0	0	0	なし	0	0	0	0	0	0	0	1	1.71
64	0	19.8	JF260V	0	1	0	1	0	0	0	0	0	0	0	1	1	0	0	なし	0	0	0	0	0	0	0	0	1.72
34	1	20.4	TJF260V	0	1	0	1	0	0	1	1	0	0	0	1	1	1	0	なし	0	0	0	0	0	0	1	1	1.73
83	0	16.0519	TJF260V	0	1	0	1	0	0	1	1	0	0	1	1	1	0	0	なし	0	0	0	0	0	0	0	1	1.73
65	1	17.3313	TJF240	0	1	0	1	0	0	1	0	0	0	0	1	1	0	0	なし	0	0	0	0	0	0	0	1	1.74
75	1	26.8358	TJF260V	0	1	0	0	1	1	0	1	0	0	1	0	0	0	0	なし	0	0	0	0	0	0	0	1	1.75
76	1	31.1	TJF260V	0	1	0	0	0	0	0	0	0	0	0	1	1	0	0	なし	0	0	0	0	0	0	0	1	1.75
77	1	21.6427	TJF260V	0	1	0	1	0	0	0	1	0	0	1	0	0	0	0	なし	0	0	0	0	0	0	0	1	1.75
58	1	24.9372	TJF260V	0	1	0	1	0	1	1	1	0	0	1	0	0	0	0	なし	0	0	0	0	0	0	0	1	1.77
85	0	18.0071	JF260V	1	1	0	1	0	0	0	0	0	0	0	0	0	0	0	なし	0	0	0	0	0	0	0	0	1.77
67	0	19.2	TJF260V	0	1	0	1	0	0	0	1	0	1	1	0	0	0	0	なし	0	0	0	0	0	0	1	1	1.79
76	1	24.4	JF260V	0	1	0	0	0	0	0	0	0	0	0	0	1	0	0	なし	0	0	0	0	0	0	1	0	1.81
73	0	23.4	JF260V	0	1	0	0	0	1	0	0	0	0	0	0	0	0	0	なし	0	0	0	0	0	0	0	0	1.83
65	1	18.3	JF260V	0	1	0	1	0	0	0	0	0	0	0	0	0	0	0	なし	0	0	0	0	0	0	0	0	1.83
71	1	20.9375	TJF260V	0	1	0	1	0	0	0	1	0	0	1	0	0	0	0	なし	0	0	0	0	0	0	0	1	1.83
70	0	27.9832	JF240	0	1	0	1	0	0	1	0	0	0	0	1	1	0	0	なし	0	0	0	0	0	0	0	0	1.85
63	0	24.352	TJF260V	0	1	1	1	0	0	0	1	0	0	1	0	0	0	0	なし	0	0	0	0	0	0	0	1	1.85
77	0	25.7646	TJF260V	1	1	1	1	0	1	0	1	0	0	1	0	0	0	0	なし	0	0	0	0	0	0	0	1	1.86
63	1	16.8	TJF260V	0	1	0	1	0	0	0	1	0	0	1	0	0	0	0	なし	0	0	0	0	0	0	0	1	1.88
80	0	22.6757	TJF240	0	1	0	1	0	0	0	1	0	0	1	0	0	0	0	なし	0	0	0	0	0	0	0	1	1.88
85	0	25.7	JF260V	0	1	0	0	0	0	0	0	0	0	0	0	0	0	0	なし	0	0	0	0	0	0	0	0	1.9
58	1	21.0396	TJF260V	0	1	0	0	0	0	1	0	0	0	0	1	1	0	0	なし	0	0	0	0	0	0	0	1	1.9
61	0	30.3516	TJF260V	0	1	0	1	0	1	0	1	0	0	1	0	0	0	0	なし	0	0	0	0	0	0	0	1	1.91
50	0	20.0773	JF260V	0	1	0	1	0	0	0	0	0	0	0	0	1	0	0	なし	0	0	0	0	0	0	0	0	1.91
71	1	22.1003	JF260V	0	1	0	1	0	0	0	0	0	0	0	1	1	0	0	なし	0	0	0	0	0	0	0	0	1.91
64	0	19.1	TJF260V	0	1	1	0	0	0	0	1	0	0	1	0	0	0	0	なし	0	0	0	0	0	0	0	1	1.92
72	0	29	TJF260V	0	1	0	1	0	0	0	1	0	0	1	0	0	0	0	なし	0	0	0	0	0	0	1	1	1.92
58	1	29.397	TJF260V	0	1	0	1	0	0	1	1	0	0	1	0	0	0	0	なし	0	0	0	0	0	0	0	1	1.92
82	0	18.3	JF260V	0	1	1	0	0	1	0	0	0	0	0	0	0	0	0	なし	0	0	0	0	0	0	1	0	1.93
70	0	22.8	TJF260V	0	1	0	1	0	0	0	1	0	0	1	0	1	0	0	なし	0	0	0	0	0	0	0	1	1.93
64	1	28.9678	TJF240	0	1	0	0	0	1	0	0	0	0	0	0	0	0	0	なし	0	0	0	0	0	0	1	1	1.94
65	1	26.4456	TJF240	1	1	1	0	0	1	1	0	0	0	0	1	1	0	0	なし	0	0	0	0	0	0	0	1	1.94
67	0	26.4828	TJF260V	0	1	0	1	0	0	1	0	0	0	0	1	1	0	0	なし	0	0	0	0	0	0	0	1	1.94
69	0	17	JF260V	0	1	0	0	0	0	0	0	0	0	0	0	0	0	0	なし	0	0	0	0	0	0	0	0	1.95
70	0	20.2	JF260V	0	1	0	1	0	0	0	0	0	0	0	0	0	0	0	なし	0	0	0	0	0	0	1	0	1.96
72	1	20.6	JF260V	0	1	0	0	0	0	0	0	0	0	0	0	0	0	0	なし	0	0	0	0	0	0	0	0	1.97
79	1	21.5924	TJF260V	0	1	0	1	0	0	0	1	0	0	0	0	0	0	0	なし	0	0	0	0	0	0	0	1	1.97
81	1	21.643	TJF260V	0	1	0	1	0	1	0	1	0	0	1	0	0	0	0	なし	0	0	0	0	0	0	0	1	2.01
73	1	22.7915	TJF260V	0	1	0	1	0	0	1	1	0	0	1	0	0	0	0	なし	0	0	0	0	0	0	0	1	2.01
60	1	22.7	JF260V	1	1	1	0	0	1	0	0	0	0	0	1	1	0	0	なし	0	0	0	0	0	0	0	0	2.02
66	1	18.7852	TJF260V	0	1	0	1	0	0	1	1	0	0	1	0	0	0	0	なし	0	0	0	0	0	0	0	1	2.04
62	1	25.4915	JF240	0	1	0	0	0	0	1	0	0	0	0	0	1	0	0	なし	0	0	0	0	0	0	0	0	2.04
50	0	19.5041	JF240	0	1	0	1	0	0	0	0	0	0	0	0	0	0	0	なし	0	0	0	0	0	0	1	0	2.04
64	0	20.4	JF260V	0	1	0	0	1	0	0	0	0	0	0	0	0	1	0	なし	0	0	0	0	0	0	0	0	2.05
69	1	26.9	TJF260V	0	1	0	1	0	0	0	0	0	0	0	0	0	0	0	なし	0	0	0	0	0	0	0	1	2.06
68	0	28.3321	TJF260V	0	1	1	1	0	0	0	0	0	0	0	0	0	0	0	なし	0	0	0	0	0	0	1	1	2.06
85	0	23.1108	TJF260V	0	1	0	1	0	0	0	1	0	0	1	0	0	0	0	なし	0	0	0	0	0	0	0	1	2.06
58	1	23.3887	TJF260V	0	1	0	0	0	1	1	0	0	0	0	1	1	0	0	なし	0	0	0	0	0	0	0	1	2.07
61	1	27.2	JF260V	0	1	0	0	0	0	0	0	0	0	0	0	1	1	0	なし	0	0	0	0	0	0	0	0	2.07
71	0	17.0607	TJF260V	0	1	0	1	0	0	0	1	0	0	1	0	0	0	0	なし	0	0	0	0	0	0	0	1	2.07
83	1	21.5	TJF260V	0	1	0	0	0	0	0	0	0	0	0	0	0	0	0	なし	0	0	0	0	0	0	0	1	2.08
63	0	20.9	TJF260V	1	0	0	0	0	0	0	0	0	0	0	0	1	0	0	なし	0	0	0	0	0	0	1	1	2.08
66	0	17.4	TJF260V	1	1	1	1	0	0	0	1	0	0	0	0	0	0	0	なし	0	0	0	0	0	0	1	1	2.09
71	1	21.7	JF260V	1	1	0	0	0	0	0	0	0	0	0	1	1	0	0	なし	0	0	0	0	0	0	0	0	2.09
76	1	25	TJF260V	0	1	0	0	0	1	0	0	0	0	0	0	0	0	0	なし	0	0	0	0	0	0	0	1	2.1
72	1	15.5057	JF260V	0	1	0	1	0	0	0	1	0	0	1	0	0	0	0	なし	0	0	0	0	0	0	0	0	2.1
74	0	21.0007	TJF260V	0	1	0	1	0	0	0	1	0	0	0	0	0	0	0	なし	0	0	0	0	0	0	0	1	2.11
80	1	22.1899	JF240	0	1	0	1	0	0	1	1	0	0	1	0	0	0	0	なし	0	0	0	0	0	0	1	0	2.12
66	1	25.1044	TJF260V	0	1	0	1	0	0	0	1	0	0	1	0	0	0	0	なし	0	0	0	0	0	0	0	1	2.13
24	0	26.4923	JF260V	0	1	0	1	0	0	0	0	0	0	0	1	1	0	0	なし	0	0	0	0	0	0	1	0	2.13
80	1	25.9	JF260V	0	1	0	0	0	1	0	0	0	0	0	0	0	0	0	なし	0	0	0	0	0	0	0	0	2.14
59	1	20.3238	TJF260V	0	1	0	1	0	0	1	0	0	0	0	1	1	0	0	なし	0	0	0	0	0	0	0	1	2.15
49	1	21.2	JF260V	0	1	0	0	0	0	0	0	0	0	0	0	0	0	0	なし	0	0	0	0	0	0	0	0	2.16
74	0	22.4	TJF260V	0	1	0	1	0	0	0	1	0	0	1	0	0	0	0	なし	0	0	0	0	0	0	0	1	2.17
66	1	22.7	JF260V	0	1	0	0	0	0	0	0	0	0	0	1	1	0	0	なし	0	0	0	0	0	0	0	0	2.17
66	0	20.8	TJF260V	1	1	0	0	1	0	1	0	0	0	0	1	1	0	0	なし	0	0	0	0	0	0	0	1	2.17
64	1	19.5312	TJF260V	0	1	0	1	0	0	1	0	0	0	0	1	1	0	0	なし	0	0	0	0	0	0	0	1	2.17
80	0	22.0267	TJF240	0	1	0	1	0	0	1	1	1	0	1	0	0	0	0	なし	0	0	0	0	0	0	0	1	2.18
76	1	26.5731	TJF260V	0	1	0	0	0	0	0	0	0	0	0	0	0	0	0	なし	0	0	0	0	0	0	0	1	2.21
60	0	20.9566	JF260V	0	1	0	1	0	0	0	0	0	0	0	0	0	0	0	なし	0	0	0	0	0	0	0	0	2.21
52	1	26.0845	JF260V	0	1	0	1	0	0	1	1	0	0	1	0	0	0	0	なし	0	0	0	0	0	0	0	0	2.21
79	0	24.6	JF260V	0	1	0	0	0	0	1	0	0	0	0	1	1	0	0	なし	0	0	0	0	0	0	0	0	2.22
87	0	15.8566	JF260V	0	1	0	1	0	0	0	0	0	0	0	0	0	0	0	なし	0	0	0	0	0	0	0	0	2.22
75	1	25.4	JF260V	0	1	0	0	0	0	0	0	0	0	0	0	0	0	0	なし	0	0	0	0	0	0	0	0	2.23
34	1	23	TJF260V	0	1	0	1	0	0	0	0	0	0	0	0	0	0	0	なし	0	0	0	0	0	0	0	1	2.23
82	1	20.6	JF260V	0	1	0	0	0	0	1	0	0	0	0	1	1	1	0	なし	0	0	0	0	0	0	0	0	2.23
79	1	20.1891	TJF240	0	1	0	1	0	0	1	1	0	0	1	1	1	0	0	なし	0	0	0	0	0	0	1	1	2.23
72	1	23.2058	TJF260V	0	1	0	1	0	0	0	1	0	0	1	0	0	0	0	なし	0	0	0	0	0	0	0	1	2.23
77	0	20.6	JF260V	0	1	0	1	0	0	0	0	0	0	0	1	1	0	0	なし	0	0	0	0	0	0	0	0	2.25
70	1	18.9745	JF260V	0	1	0	0	0	0	0	0	0	0	0	0	0	0	0	なし	0	0	0	0	0	0	0	0	2.25
55	1	21.7993	TJF260V	0	1	0	1	0	0	1	0	0	0	0	0	0	0	0	なし	0	0	0	0	0	0	0	1	2.26
66	0	19.4222	JF260V	0	1	0	1	0	0	1	1	0	0	1	0	0	0	0	なし	0	0	0	0	0	0	0	0	2.29
66	1	22.4609	TJF260V	0	1	0	1	0	0	1	1	0	0	1	0	0	0	0	なし	0	0	0	0	0	0	0	1	2.3
81	1	22.6	JF260V	0	1	0	0	1	0	0	0	0	1	0	0	0	0	0	なし	0	0	0	0	0	0	1	0	2.31
76	1	19.5	TJF260V	0	1	0	1	0	0	1	1	0	0	1	0	0	0	0	なし	0	0	0	0	0	0	0	1	2.32
79	1	24	TJF260V	0	1	1	0	0	0	0	1	0	0	1	0	0	0	0	なし	0	0	0	0	0	0	1	1	2.33
80	0	23	TJF260V	0	1	1	1	0	0	0	0	0	0	0	0	0	0	0	なし	0	0	0	0	0	0	1	1	2.34
71	1	26.8	TJF260V	0	1	0	1	0	0	0	0	0	0	0	0	0	0	0	なし	0	0	0	0	0	0	0	1	2.35
77	1	23.6	JF260V	0	1	1	1	0	0	1	0	0	0	0	1	1	0	0	なし	0	0	0	0	0	0	0	0	2.35
64	0	21.6576	TJF260V	0	1	0	1	0	1	0	1	0	0	1	0	0	0	0	なし	0	0	0	0	0	0	0	1	2.37
76	1	21.6	JF260V	1	1	0	0	0	1	0	1	0	0	0	1	1	0	0	なし	0	0	0	0	0	0	0	0	2.38
62	1	27.5	TJF260V	0	1	0	0	0	0	0	1	0	0	1	0	0	0	0	なし	0	0	0	0	0	0	0	1	2.4
65	1	20.7	JF260V	1	1	0	0	0	0	1	0	0	0	0	1	1	0	0	なし	0	0	0	0	0	0	0	0	2.4
86	1	18.4	JF260V	0	1	0	1	0	0	1	0	0	0	0	1	1	0	0	なし	0	0	0	0	0	0	0	0	2.41
93	0	22.3543	TJF260V	0	1	0	1	0	0	0	1	0	0	1	0	0	0	0	なし	0	0	0	0	0	0	1	1	2.44
85	1	21.8346	JF260V	0	1	0	1	0	0	0	0	0	0	0	0	0	0	0	なし	0	0	0	0	0	0	0	0	2.44
69	0	23.4	JF260V	1	1	1	1	0	0	0	0	0	0	0	0	1	0	0	なし	0	0	0	0	0	0	0	0	2.46
79	1	21.9098	TJF260V	0	1	1	1	0	0	0	1	0	0	1	0	0	0	0	なし	0	0	0	0	0	0	0	1	2.46
83	1	21.0828	TJF260V	0	1	1	1	0	0	0	1	0	0	1	0	0	0	0	なし	0	0	0	0	0	0	0	1	2.48
72	1	22.5	TJF260V	0	1	0	0	0	0	0	0	0	0	0	0	0	0	0	なし	0	0	0	0	0	0	0	1	2.49
36	1	14.8721	TJF260V	1	1	0	1	0	0	1	0	0	0	0	1	1	0	0	なし	0	0	0	0	0	0	0	1	2.49
55	0	21.5	TJF260V	0	1	0	1	0	0	0	1	0	0	1	0	0	0	0	なし	0	0	0	0	0	0	0	1	2.5
62	0	15.1597	TJF260V	1	1	0	1	0	0	1	1	0	0	1	0	0	0	0	なし	0	0	0	0	0	0	1	1	2.51
63	1	22.3	JF260V	0	1	0	1	0	0	1	0	0	0	0	1	1	1	0	なし	0	0	0	0	0	0	1	0	2.53
70	0	15.7888	TJF260V	0	1	0	0	0	0	1	0	0	0	0	1	1	1	0	なし	0	0	0	0	0	0	0	1	2.55
46	1	21.4844	TJF260V	0	1	0	0	0	1	0	0	0	0	0	1	1	0	0	なし	0	0	0	0	0	0	0	1	2.56
61	1	20.3	TJF260V	0	1	1	0	0	0	0	0	0	0	0	0	0	0	0	なし	0	0	0	0	0	0	0	1	2.58
76	1	20.5	TJF260V	0	1	0	0	0	1	0	0	0	0	0	1	1	0	0	なし	0	0	0	0	0	0	0	1	2.59
37	1	23.6	JF260V	0	1	0	1	0	0	0	0	0	0	0	1	1	0	0	なし	0	0	0	0	0	0	0	0	2.59
68	1	13	JF260V	0	1	0	0	0	0	0	0	0	0	0	0	0	0	0	なし	0	0	0	0	0	0	1	0	2.6
83	1	26.3656	JF260V	0	1	0	0	0	0	1	0	0	0	0	1	1	0	0	なし	0	0	0	0	0	0	0	0	2.63
73	1	22.0581	TJF260V	0	1	0	1	0	1	1	1	0	0	1	0	0	0	0	なし	0	0	0	0	0	0	1	1	2.64
60	0	25.6568	TJF240	0	1	0	1	0	0	0	1	0	0	1	0	0	0	0	なし	0	0	0	0	0	0	1	1	2.67
49	1	21.8	JF260V	0	1	0	1	0	0	1	0	0	0	0	1	1	0	0	なし	0	0	0	0	0	0	0	0	2.68
86	0	18.3673	TJF240	0	1	0	1	0	0	0	1	0	0	0	0	0	0	0	なし	0	0	0	0	0	0	1	1	2.68
74	0	29.4887	TJF260V	1	1	0	1	0	0	1	0	0	0	0	0	0	0	0	なし	0	0	0	0	0	0	0	1	2.7
73	1	21.5774	TJF260V	0	1	0	1	0	0	1	0	0	0	0	1	1	1	0	なし	0	0	0	0	0	0	0	1	2.72
74	0	24.6	JF260V	0	1	0	0	0	0	0	1	0	0	1	0	0	0	0	なし	0	0	0	0	0	0	0	0	2.73
70	1	16.5391	JF260V	0	1	0	1	0	0	0	0	0	0	0	1	1	0	0	なし	0	0	0	0	0	0	1	0	2.73
69	1	32.5	TJF260V	0	1	0	0	0	0	0	0	0	0	0	0	0	0	0	なし	0	0	0	0	0	0	0	1	2.74
60	1	30.9	JF260V	0	1	0	0	0	1	0	0	0	0	0	0	0	0	0	なし	0	0	0	0	0	0	0	0	2.76
71	1	21.7188	TJF260V	0	1	0	1	0	0	0	1	0	0	0	0	0	0	0	なし	0	0	0	0	0	0	0	1	2.76
69	1	22.6403	TJF260V	1	1	0	1	0	0	0	1	0	0	1	0	0	0	0	なし	0	0	0	0	0	0	0	1	2.77
77	0	17.4	JF260V	0	1	0	1	0	0	0	0	0	0	0	0	0	0	0	なし	0	0	0	0	0	0	0	0	2.81
70	1	20.9	JF260V	0	1	0	1	0	0	0	1	0	0	1	0	0	0	0	なし	0	0	0	0	0	0	1	0	2.83
81	1	26.3	TJF260V	0	1	0	0	0	0	0	1	0	0	0	0	0	0	0	なし	0	0	0	0	0	0	0	1	2.86
75	1	26.3	TJF260V	0	1	1	1	0	0	0	1	0	0	1	0	0	0	0	なし	0	0	0	0	0	0	0	1	2.88
63	1	20.2812	JF260V	0	1	1	1	0	0	0	0	0	0	0	0	0	0	0	なし	0	0	0	0	0	0	1	0	2.89
75	1	19.7245	TJF260V	0	1	0	1	0	0	1	0	0	0	0	1	1	0	0	なし	0	0	0	0	0	0	0	1	2.89
86	1	24.4827	JF260V	0	1	1	1	1	1	0	1	0	0	1	0	0	0	0	なし	0	0	0	0	0	0	0	0	2.93
44	1	26	TJF260V	0	1	0	0	0	1	0	1	0	0	1	0	0	0	0	なし	0	0	0	0	0	0	0	1	1.32
73	1	20.4	TJF260V	0	1	1	1	0	0	0	1	0	0	0	0	0	0	0	なし	0	0	0	0	0	0	0	1	1.33
73	1	24.6	TJF260V	0	1	0	1	0	0	1	0	0	0	0	0	0	0	0	なし	0	0	0	0	0	0	0	1	1.36
66	1	36.5	TJF260V	0	1	0	1	0	0	1	1	0	0	1	0	0	0	0	なし	0	0	0	0	0	0	0	1	1.42
69	1	21.6	TJF260V	0	1	0	1	0	0	1	1	0	0	0	0	0	0	0	なし	0	0	0	0	0	0	0	1	1.44
72	0	21.4	TJF260V	0	1	0	1	0	0	0	0	0	0	0	0	0	0	0	なし	0	0	0	0	0	0	0	1	1.53
74	0	19.3	TJF260V	1	1	0	1	0	0	1	0	0	0	0	0	0	0	0	なし	0	0	0	0	0	0	0	1	1.54
69	1	22.9	TJF260V	0	1	0	0	1	0	0	1	0	0	1	0	0	1	0	なし	0	0	0	0	0	0	0	1	1.7
68	0	21.2	TJF260V	0	1	1	1	0	0	0	0	0	0	0	0	0	1	0	なし	0	0	0	0	0	0	0	1	1.72
28	0	23.7	TJF260V	0	1	0	1	0	0	1	0	0	0	0	0	0	0	0	なし	0	0	0	0	0	0	0	1	1.73
66	0	21	JF260V	0	1	0	1	0	0	1	0	0	0	0	0	0	0	0	なし	0	0	0	0	0	0	0	0	1.75
84	0	29.3	TJF260V	0	1	1	1	0	0	0	1	0	1	1	0	0	1	0	なし	0	0	0	0	0	0	1	1	1.79
27	1	18.5	JF260V	0	1	0	1	0	0	0	0	0	0	0	0	0	0	0	なし	0	0	0	0	0	0	0	0	1.8
70	0	20.5	TJF260V	0	1	0	1	0	0	0	1	0	0	1	0	0	1	0	なし	0	0	0	0	0	0	0	1	1.82
66	0	16.7	JF260V	1	1	0	1	0	0	0	0	0	0	0	0	0	0	0	なし	0	0	0	0	0	0	0	0	1.82
44	1	30	JF260V	1	1	0	0	0	1	0	0	0	0	0	1	1	0	0	なし	0	0	0	0	0	0	0	0	1.86
73	1	24.2	TJF260V	0	1	0	0	0	1	1	1	0	0	1	0	0	1	0	なし	0	0	0	0	0	0	0	1	1.86
60	1	26.7	TJF260V	0	1	0	1	0	0	1	0	0	0	0	0	1	0	0	なし	0	0	0	0	0	0	0	1	1.89
62	0	16.9	TJF260V	0	1	0	1	0	0	1	1	0	0	0	0	0	0	0	なし	0	0	0	0	0	0	0	1	1.92
74	0	17.4	JF260V	0	1	0	1	0	0	0	0	0	0	0	0	0	0	0	なし	0	0	0	0	0	0	0	0	2.02
64	1	24	JF260V	0	1	0	0	0	1	1	0	0	0	0	1	1	0	0	なし	0	0	0	0	0	0	0	0	2.08
74	0	29.1	TJF260V	0	1	0	1	0	0	0	0	0	0	0	0	0	0	0	なし	0	0	0	0	0	0	0	1	2.09
72	0	28.3	TJF260V	0	1	0	1	0	0	1	1	0	0	0	0	0	0	0	なし	0	0	0	0	0	0	0	1	2.09
72	0	26	TJF260V	0	1	0	1	0	0	1	0	0	0	0	0	0	0	0	なし	0	0	0	0	0	0	0	1	2.11
76	1	24.5	TJF260V	1	1	0	1	0	0	0	1	0	0	0	0	0	0	0	なし	0	0	0	0	0	0	0	1	2.14
79	0	29	TJF260V	0	1	0	1	0	0	1	1	0	0	1	0	0	0	0	なし	0	0	0	0	0	0	0	1	2.14
64	1	22.7	TJF260V	0	1	1	1	0	0	0	1	0	1	1	0	0	0	0	なし	0	0	0	0	0	0	0	1	2.2
71	1	21.8	TJF260V	0	1	0	1	0	0	0	1	0	1	1	0	0	0	0	なし	0	0	0	0	0	0	0	1	2.39
72	1	20.7	TJF260V	0	1	0	1	0	0	1	0	0	0	0	1	1	1	0	なし	0	0	0	0	0	0	0	1	2.41
73	1	22	TJF260V	0	1	0	0	0	1	1	0	0	0	0	0	0	0	0	なし	0	0	0	0	0	0	0	1	2.46
70	1	19.7	TJF260V	1	1	1	1	0	0	0	1	0	0	1	0	0	0	0	なし	0	0	0	0	0	0	0	1	2.59
85	1	15.5325	TJF260V	0	1	0	1	0	0	1	1	0	0	1	0	0	0	0	軽症膵炎	1	0	0	0	0	1	1	1	0.78
75	1	25.8	TJF260V	0	1	0	1	0	0	0	0	0	0	0	0	0	0	0	軽症膵炎	1	0	0	0	0	1	1	1	0.87
80	0	25.2	TJF260V	0	1	0	1	0	0	0	0	0	0	0	0	0	0	0	軽症膵炎	1	0	0	0	0	1	0	1	1.44
69	0	27.9	TJF260V	0	1	0	0	0	1	0	1	0	0	1	0	0	0	0	軽症膵炎	1	0	0	0	0	1	0	1	1.58
65	1	26	TJF260V	0	1	0	0	0	0	0	1	0	0	0	0	0	0	0	軽症膵炎	1	0	0	0	0	1	0	1	1.77
51	0	21.1	TJF260V	0	1	1	0	0	0	0	0	0	1	0	0	0	0	0	軽症膵炎	1	0	0	0	0	1	0	1	1.83
75	0	13.3	JF260V	0	1	0	0	0	1	0	0	0	0	0	0	0	0	0	軽症膵炎	1	0	0	0	0	1	0	0	1.87
74	1	26.4	JF260V	0	1	0	1	0	0	0	0	0	0	0	0	0	0	0	軽症膵炎	1	0	0	0	0	1	0	0	1.89
58	0	17.2	JF260V	0	1	0	1	0	0	0	0	0	0	0	0	0	0	0	軽症膵炎	1	0	0	0	0	1	0	0	2.03
30	1	18.3	TJF260V	0	1	0	1	0	0	0	1	0	0	0	1	1	1	0	軽症膵炎	1	0	0	0	0	1	1	1	2.05
67	0	29.3	JF260V	0	1	1	1	0	0	1	0	0	0	0	0	0	0	0	軽症膵炎	1	0	0	0	0	1	0	0	2.06
71	0	19.6	JF260V	0	1	0	0	0	1	0	0	0	0	0	1	1	0	0	軽症膵炎	1	0	0	0	0	1	0	0	2.15
80	1	19.6	JF260V	0	1	0	0	0	1	0	1	0	0	1	0	0	0	0	軽症膵炎	1	0	0	0	0	1	0	0	2.56
76	1	22.2	TJF240	0	1	0	0	0	0	0	0	0	0	0	1	1	0	0	軽症膵炎	1	0	0	0	0	1	0	1	2.57
68	1	22.1916	TJF260V	1	1	0	1	0	1	0	1	0	0	1	0	0	0	0	軽症膵炎	1	0	0	0	0	1	0	1	2.76
70	1	22.4	TJF260V	0	1	0	0	1	0	1	1	0	0	1	0	0	1	0	高AMY血症	0	0	0	1	0	0	1	1	0.76
71	1	22.1	JF260V	1	1	0	1	0	0	1	1	0	0	0	0	0	0	0	高AMY血症	0	0	0	1	0	0	0	0	1.08
58	0	25.6	TJF260V	0	1	1	0	0	0	1	1	0	1	1	0	0	0	0	高AMY血症	0	0	0	1	0	0	1	1	1.1
76	1	27	JF260V	1	1	0	1	0	0	0	0	0	0	0	0	0	0	0	高AMY血症	0	0	0	1	0	0	0	0	1.11
64	0	27.2	JF260V	0	1	1	1	0	0	1	0	0	0	0	0	0	0	0	高AMY血症	0	0	0	1	0	0	1	0	1.15
84	1	21.7	JF260V	0	1	1	0	0	0	0	0	0	0	0	0	0	0	0	高AMY血症	0	0	0	1	0	0	0	0	1.18
78	1	20.9	TJF260V	0	1	0	0	0	1	1	0	0	0	0	0	0	0	0	高AMY血症	0	0	0	1	0	0	0	1	1.21
77	1	21	TJF260V	1	1	1	0	1	0	0	0	0	0	0	0	0	0	0	高AMY血症	0	0	0	1	0	0	0	1	1.26
76	1	21.9	JF260V	0	1	0	1	0	0	1	0	0	0	0	0	0	0	0	高AMY血症	0	0	0	1	0	0	0	0	1.29
55	0	21.2	JF260V	0	1	0	1	0	0	0	0	0	0	0	0	0	0	0	高AMY血症	0	0	0	1	0	0	0	0	1.47
54	1	22.2	JF260V	0	1	0	1	0	0	0	0	0	0	0	0	0	0	0	高AMY血症	0	0	0	1	0	0	0	0	1.48
64	1	25.7	TJF260V	0	1	1	1	0	0	1	0	1	0	1	0	0	0	0	高AMY血症	0	0	0	1	0	0	1	1	1.83
84	0	26.1	TJF260V	0	1	0	0	1	0	0	1	0	1	1	0	0	1	0	高AMY血症	0	0	0	1	0	0	0	1	1.84
76	1	25.8	JF260V	0	1	0	0	0	0	0	0	0	0	0	0	0	0	0	高AMY血症	0	0	0	1	0	0	0	0	1.87
66	1	24	JF260V	0	1	1	1	0	0	1	0	0	0	0	0	1	0	0	高AMY血症	0	0	0	1	0	0	0	0	1.9
67	0	20.9	TJF260V	0	1	0	0	0	0	0	1	0	0	1	0	0	0	0	高AMY血症	0	0	0	1	0	0	0	1	2.12
64	1	20.2	TJF260V	0	1	0	1	0	0	0	1	0	0	1	0	0	1	0	高AMY血症	0	0	0	1	0	0	0	1	2.12
77	1	26.8	JF260V	0	1	0	1	0	0	0	0	0	0	0	0	0	0	0	高AMY血症	0	0	0	1	0	0	1	0	2.27
72	1	24.5	TJF260V	1	1	0	0	0	0	1	1	0	0	1	0	0	0	0	重症膵炎	0	0	1	0	0	1	0	1	1.02
71	1	28.3	JF260V	0	1	1	0	0	0	0	1	0	0	1	0	0	0	0	重症膵炎	0	0	1	0	0	1	0	0	1.87
69	0	22.2	JF260V	0	1	0	1	0	0	0	0	0	1	1	0	0	0	0	重症膵炎	0	0	1	0	0	1	0	0	2.4
80	1	21.0396	JF260V	0	1	0	1	0	0	0	1	0	0	1	0	0	0	0	中等症膵炎	0	1	0	0	0	1	0	0	1.51
52	1	30.5	TJF260V	0	1	0	1	0	0	1	0	0	0	0	0	0	0	0	中等症膵炎	0	1	0	0	0	1	0	1	1.65
69	1	27.4	TJF260V	0	1	1	0	0	1	0	1	0	0	1	0	0	0	0	中等症膵炎	0	1	0	0	0	1	0	1	1.76
