# Supplementary material for: Risk of pancreatitis after pancreatic duct guidewire placement during endoscopic retrograde cholangiopancreatography
Source: PLoS One. 2018 Jan 10;13(1):e0190379. doi: 10.1371/journal.pone.0190379 (PMC5761862; doi:10.1371/journal.pone.0190379)
Supplement: S2 Data — shows all the data of 108 patients. (XLSX) [file pone.0190379.s002.xlsx]

## Sheet: 108
年齢	性別0女1男	BMI	使用内視鏡	ERP	ERC	乳頭憩室（憩室内、傍乳頭）	WG挿管	precut	膵管ガイド	IDUS	EST	EPBD	EPLBD	採石	細胞診	生検	胆管ステント留置	膵管ステント留置	術後合併症の有無と種類	PEPALL	scopist	scope	膵管径
86	1	15.5	TJF260V	1	1	0	1	0	0	0	1	0	0	0	0	0	0	0	なし	0	0	1	3.06
59	0	20.1	TJF260V	0	1	0	1	0	0	0	1	0	0	0	0	0	1	0	なし	0	0	1	3.1
80	1	19.6	TJF260V	0	1	0	1	0	0	1	0	0	0	0	1	0	1	0	なし	0	1	1	3.13
46	1	18	JF260V	0	1	0	0	0	0	0	0	0	0	0	0	0	1	0	なし	0	0	0	3.23
76	1	29.4	TJF260V	1	1	0	1	0	0	1	1	0	0	1	0	0	0	0	なし	0	0	1	3.23
71	1	24.9	JF260V	0	1	1	0	0	0	0	0	0	0	0	1	0	0	0	なし	0	0	0	3.27
62	1	25.8	JF260V	0	1	0	1	0	0	0	0	0	0	0	0	0	1	0	高AMY血症	0	0	0	3.32
74	0	28	TJF260V	0	1	0	0	1	1	0	0	0	0	0	0	0	1	0	中等症膵炎	1	0	1	3.32
85	1	17.1	JF240	0	1	0	1	0	0	0	1	0	0	1	0	0	0	0	高AMY血症	0	1	0	3.35
85	1	19.1	JF260V	0	1	1	0	0	0	0	1	0	1	1	0	0	1	0	なし	0	0	0	3.37
65	0	19.1	TJF260V	0	1	1	0	0	0	0	1	0	0	1	0	0	0	0	なし	0	0	1	3.44
83	0	21.7	JF240	0	1	0	0	0	1	0	1	0	0	0	0	0	1	0	なし	0	1	0	3.47
24	0	17.1	JF260V	0	1	0	1	0	0	0	0	0	0	0	0	0	1	0	なし	0	0	0	3.47
70	1	20.2	TJF260V	0	1	1	1	0	0	0	1	0	0	1	0	0	0	0	なし	0	0	1	3.48
32	0	24.6	JF260V	0	1	0	1	0	0	0	0	0	0	0	0	0	1	0	なし	1	1	0	3.5
65	1	18.2	TJF240	0	1	0	0	0	1	0	0	0	0	0	1	0	1	0	なし	0	0	1	3.52
74	1	17.4	JF260V	1	1	0	1	0	0	0	0	0	0	0	0	0	1	0	なし	0	0	0	3.55
72	0	18	TJF260V	0	1	0	0	0	0	1	0	0	0	0	1	1	1	0	高AMY血症	0	0	1	3.55
81	0	22	JF260V	0	1	0	0	0	0	0	0	0	0	0	1	1	0	0	なし	0	0	0	3.56
61	1	25.2	TJF260V	0	1	0	1	0	0	0	0	0	0	0	0	0	1	0	なし	0	0	1	3.57
67	0	19.7	TJF260V	0	1	0	0	0	0	1	0	0	0	0	1	0	1	0	なし	0	1	1	3.57
23	0	35.5	TJF260V	1	1	0	1	0	1	0	1	0	0	1	0	0	0	0	軽症膵炎	1	0	1	3.67
56	1	22.6	JF260V	0	1	0	1	0	0	0	0	0	0	0	1	0	1	0	なし	0	0	0	3.69
58	0	24.6	TJF260V	0	1	0	1	0	0	0	1	0	0	1	0	0	0	0	なし	0	1	1	3.74
57	0	17.6	JF260V	0	1	0	1	0	0	1	0	0	0	0	1	0	1	0	なし	0	0	0	3.75
65	0	23	JF260V	0	1	0	1	0	0	0	0	0	0	0	1	0	1	0	なし	0	0	0	3.81
57	0	18.6	TJF260V	1	1	0	1	0	1	1	0	0	0	0	1	0	1	0	なし	0	0	1	3.82
75	0	25.7	TJF260V	0	1	0	1	0	0	0	1	0	0	1	0	0	0	0	軽症膵炎	1	0	1	3.83
89	0	18.5	TJF260V	0	1	0	0	1	0	1	0	1	1	1	0	0	0	0	中等症膵炎	1	1	1	3.9
62	0	20.5	JF240	0	1	0	1	0	0	0	0	0	0	0	0	0	1	0	なし	0	0	0	3.91
72	0	30.4	JF260V	0	1	0	0	0	0	0	0	0	0	0	1	1	1	0	なし	0	0	0	3.94
62	1	18.9	TJF260V	0	1	1	0	0	0	1	0	0	0	0	1	0	1	0	なし	0	0	1	4.05
81	0	24.9	TJF260V	0	1	0	0	0	0	0	0	0	0	0	0	0	1	0	なし	0	1	1	4.07
68	1	23.9	JF260V	0	1	0	0	0	0	0	0	0	0	0	0	0	1	0	高AMY血症	0	0	0	4.08
63	1	24.8	TJF260V	0	1	0	1	0	1	0	0	0	0	0	1	0	1	0	軽症膵炎	1	0	1	4.11
66	1	21.5	TJF260V	0	1	0	1	0	0	1	0	0	0	0	0	0	0	0	重症膵炎	1	0	1	4.18
55	0	21.4	TJF260V	0	1	0	1	0	0	0	0	0	0	0	0	0	1	0	なし	0	0	1	4.19
70	0	22.9	JF260V	0	1	0	0	0	1	0	0	0	0	0	0	0	0	0	なし	0	0	0	4.22
75	1	19.1	TJF260V	0	1	0	0	1	0	0	0	0	0	0	0	0	1	0	高AMY血症	0	0	1	4.22
69	0	19.5	JF260V	0	1	0	1	1	0	0	0	0	0	0	0	0	1	0	なし	0	1	0	4.35
69	1	13.3	TJF240	0	1	0	0	0	0	0	0	0	0	0	0	0	1	0	なし	0	1	1	4.42
71	0	24	TJF240	0	1	0	1	0	0	0	0	0	0	0	0	0	1	0	なし	0	1	1	4.47
73	1	21.2	TJF260V	0	1	0	1	0	0	1	1	1	0	1	0	0	0	0	なし	0	0	1	4.58
64	0	22.9	JF260V	1	0	1	1	0	0	0	0	0	0	0	1	0	1	0	なし	0	1	0	4.61
64	0	30.7	JF260V	1	1	0	0	0	1	0	0	0	0	0	1	0	1	0	なし	0	0	0	4.61
68	1	23.2	JF260V	0	1	0	1	0	0	0	0	0	0	0	1	0	0	0	なし	0	1	0	4.76
32	0	18.3	JF260V	0	1	0	0	0	0	0	0	0	0	0	0	0	1	0	なし	0	0	0	4.8
83	1	22	TJF260V	0	1	0	1	0	0	0	0	0	0	0	1	0	1	0	高AMY血症	0	0	1	4.89
63	1	21.8	TJF260V	0	1	0	1	0	0	1	1	0	0	0	0	0	1	0	なし	0	1	1	4.97
61	1	19.3	JF260V	0	1	0	1	0	0	0	0	0	0	0	0	0	1	0	なし	0	0	0	5
71	1	21.4	TJF260V	1	1	0	0	0	0	0	0	0	0	0	0	0	0	0	高AMY血症	0	0	1	5
67	1	19.4	JF260V	0	1	0	1	0	1	0	0	0	0	0	1	0	1	0	なし	0	0	0	5.01
77	0	22.4	TJF260V	0	1	0	1	0	0	0	0	0	0	0	0	0	1	0	なし	0	0	1	5.03
72	1	25.9	JF260V	0	1	0	1	0	0	0	0	0	0	0	1	0	1	0	なし	0	0	0	5.06
67	1	24.2	JF260V	1	1	0	0	0	1	0	0	0	0	0	1	0	1	0	なし	0	1	0	5.09
84	1	21.9	TJF240	0	1	0	0	0	0	1	1	0	0	1	0	0	0	0	なし	0	0	1	5.14
64	0	16.5	TJF260V	0	1	0	1	0	0	0	0	0	0	0	0	0	1	0	なし	0	0	1	5.49
53	0	19.3	JF260V	1	1	0	0	0	0	0	0	0	0	0	1	0	0	0	なし	0	0	0	5.54
64	0	18.2	TJF260V	0	1	0	1	0	0	0	0	0	0	0	1	0	1	0	なし	0	1	1	5.62
67	1	20.3	JF260V	0	1	0	1	0	1	0	0	0	0	0	1	0	1	0	なし	0	0	0	5.74
76	1	18.5	TJF260V	0	1	0	1	0	0	0	0	0	0	0	1	0	1	0	なし	0	1	1	5.75
71	1	21.2	JF260V	0	1	0	0	0	0	0	0	0	0	0	0	1	1	0	なし	0	0	0	5.85
74	0	22.8	TJF260V	0	1	0	1	0	0	0	0	0	0	0	1	0	1	0	なし	0	0	1	5.85
70	1	17.8	TJF260V	0	1	0	1	0	0	0	0	0	0	0	0	0	1	0	なし	0	1	1	5.87
66	0	23.1	JF260V	0	1	0	1	0	0	0	0	0	0	0	0	0	1	0	軽症膵炎	1	0	0	5.87
65	0	17.2	TJF260V	0	1	0	1	1	0	0	0	0	0	0	0	0	1	0	高AMY血症	0	0	1	5.97
51	1	19	JF260V	1	1	0	1	0	0	0	0	0	0	0	0	0	0	0	なし	0	0	0	6
43	1	21	JF260V	0	1	0	0	0	0	0	0	0	0	0	0	0	0	0	中等症膵炎	1	0	0	6.07
76	1	25.1	TJF260V	0	1	0	1	1	0	0	1	0	0	0	0	0	1	0	なし	0	0	1	6.14
61	0	22.3	JF260V	1	1	0	1	0	0	1	0	0	0	0	1	0	1	0	軽症膵炎	1	1	0	6.14
67	0	19.6	TJF260V	0	1	0	1	0	0	0	0	0	0	0	1	0	1	0	なし	0	0	1	6.16
74	1	23.1	JF260V	0	1	0	1	0	0	0	0	0	0	0	0	0	1	0	なし	0	0	0	6.17
50	0	20.3	JF260V	0	1	0	0	0	1	0	0	0	0	0	0	0	0	0	高AMY血症	0	0	0	6.21
64	1	18.9	TJF260V	0	1	0	1	0	0	1	1	0	0	0	0	0	1	0	軽症膵炎	1	0	1	6.21
65	0	18.7	JF260V	1	1	0	0	0	0	0	0	0	0	0	0	0	1	0	なし	0	1	0	6.23
62	1	19.1	TJF260V	0	1	0	1	0	0	1	0	0	0	0	0	0	1	0	なし	0	0	1	6.41
81	1	23.5	JF260V	0	1	0	0	0	1	0	0	0	0	0	0	0	1	0	なし	0	0	0	6.49
81	0	21.2	TJF260V	1	1	0	0	0	0	0	0	0	0	0	1	0	1	0	なし	0	0	1	6.5
76	1	25.7	JF260V	0	1	0	1	0	0	0	0	0	0	0	1	0	1	0	なし	0	0	0	6.61
69	0	20.3	TJF260V	0	1	0	1	0	0	0	0	0	0	0	0	0	1	0	なし	0	0	1	6.61
80	1	17.2	TJF260V	0	1	0	1	0	0	1	0	0	0	0	1	0	1	0	なし	0	0	1	6.72
58	1	23.9	TJF260V	0	1	0	1	0	0	0	0	0	0	0	1	0	1	0	なし	0	0	1	7
71	0	18.6	JF260V	0	1	0	0	1	0	0	0	0	0	0	0	0	1	0	高AMY血症	0	1	0	7.23
62	1	26.1	JF260V	1	1	0	0	0	1	0	0	0	0	0	1	1	1	0	なし	0	1	0	7.24
63	0	19.9	JF260V	0	1	0	0	0	0	0	0	0	0	0	1	0	1	0	軽症膵炎	1	0	0	7.25
74	1	17.4	TJF260V	0	1	0	0	0	0	0	0	0	0	0	1	0	1	0	高AMY血症	0	0	1	7.72
68	1	20.2	JF260V	1	1	0	1	0	0	0	0	0	0	0	0	0	0	0	なし	0	0	0	7.79
47	1	16.1	TJF260V	0	1	0	1	0	0	0	0	0	0	0	0	0	1	0	なし	0	0	1	7.82
74	1	21.1	JF260V	1	0	0	1	0	0	1	0	0	0	0	0	1	1	0	なし	0	1	0	7.92
75	0	23.8	JF260V	0	1	0	1	0	0	0	0	0	0	0	0	0	1	0	なし	0	0	0	8.01
71	1	18.9	TJF260V	0	1	0	1	0	1	0	0	0	0	0	0	0	1	0	なし	0	0	1	8.09
76	1	16.8	JF240	0	1	0	1	0	0	0	1	0	0	1	0	0	1	0	なし	0	1	0	8.16
77	1	26.3	JF260V	0	1	0	0	1	0	0	0	0	0	0	1	0	1	0	なし	0	1	0	8.55
51	1	21.9	TJF260V	0	1	0	1	0	0	0	0	0	0	0	0	1	1	0	なし	0	0	1	9.07
89	1	19.5	JF260V	0	1	0	1	0	0	0	0	0	0	0	0	0	1	0	なし	0	0	0	9.57
47	1	23.8	JF260V	1	1	0	0	0	0	0	0	0	0	0	0	0	0	0	なし	0	1	0	9.76
69	0	22.3	JF260V	0	1	0	0	0	0	0	0	0	0	0	1	0	1	0	なし	0	0	0	9.93
71	1	18.5	JF260V	1	1	0	0	0	0	0	0	0	0	0	1	0	1	0	高AMY血症	0	0	0	10.3
67	1	23.4	JF260V	1	0	0	1	0	0	0	0	0	0	0	0	1	0	0	なし	0	0	0	10.36
75	1	17.4	JF260V	0	1	0	0	0	0	0	0	0	0	0	1	0	1	0	なし	0	0	0	10.89
58	1	18.8	TJF260V	0	1	0	1	1	1	0	0	0	0	0	1	0	1	0	なし	0	1	1	11.45
78	0	23.2	JF260V	0	1	0	0	0	0	0	0	0	0	0	0	1	1	0	なし	0	0	0	11.9
61	0	16.1	TJF240	0	1	0	1	0	0	0	0	0	0	0	0	0	1	0	なし	0	1	1	13.38
58	1	24.2	TJF260V	0	1	0	1	0	0	1	1	0	0	1	1	0	0	0	なし	0	0	1	14.08
70	0	22.4	JF260V	0	1	0	1	1	0	0	0	0	0	0	1	0	1	0	なし	0	0	0	15.28
77	1	16.4	TJF260V	0	1	0	1	0	0	0	0	0	0	0	0	0	1	0	なし	0	1	1	17.17
70	1	18.2	JF260V	0	1	0	1	0	0	0	0	0	0	0	0	0	1	0	高AMY血症	0	0	0	17.17
89	1	19.3	JF260V	1	1	0	1	0	0	0	0	0	0	0	1	0	1	0	なし	0	1	0	27.53
67.06
